# Supplementary material for: Establishment of centromere identity is dependent on nuclear spatial organization
Source: Curr Biol. 2022 Jul 25;32(14):3121–3136.e6. doi: 10.1016/j.cub.2022.06.048 (PMC9616734; doi:10.1016/j.cub.2022.06.048)
Supplement: Table S3. All oligonucleotide primers used in this study, related to STAR Methods [file mmc2.xlsx]

## Sheet: Table S3
PCR primers
Name	Sequence 5'-3'	Notes/used to
WW1	TACTACGAGCTCATGGTCTGAGAGACTTAAGAG	make lys1:cc2
WW2	TACTACTGGCCAATCTAATCCCGTGGTAGAAAG
WW3	TACTACCTCGAGGCTCGTCAGATTATATATCTG
WW4	TACTACGGTACCGTAACCTTATACTTGTTAGCC
WW5	TACTACGAGCTCGATGCTTGTACAACTATGGAC	make ade3:cc2
WW6	TACTACTGGCCAGTGATGAGGAAGGATTTAGAC
WW7	TACTACCTCGAGGTAAAGTTGAGGACATCGGAT
WW8	TACTACGGTACCAGAGGTTTCATGCCAAATTCC
WW201	TACTACGGTACCGCACTGGTTTAACTTCATTC	make sdh1:cc2
WW202	TACTACCTCGAGTTATTTGCAGCTTTCTCACC
WW203	TACTACTGGCCACAAAATAGTCTTGTGAGCAC
WW204	TACTACGAGCTCAAAATGGAGGGAATCTGAAG
WW115	TACTACGAGCTCCACACCACTCAACAACATC	make vps29:cc2
WW116	TACTACTGGCCACGAGCTAAAATACTTAGTGC
WW117	TACTACCTCGAGTTAATGGATGTTCAAGGAGC
WW118	TACTACGGTACCCTGACACTGGAATATAATCG
WW95	TACTACGAGCTCTTTGGCAATGATTGTATGCC	make bud6:cc2
WW96	TACTACTGGCCAGAAGGTTGCTACAACTTATG
WW97	TACTACCTCGAGGTAGGATGGCATTTCTTGTA
WW98	TACTACGGTACCTCTTATTCCTCTAGGTTAGG
WW111	TACTACGAGCTCTAAAAGCCTGTCAAATCAGG	make itg6:cc2
WW112	TACTACTGGCCATCTTATTAAGTAACACGGAG
WW113	TACTACCTCGAGCCCATGCAAAGTATACTATG
WW114	TACTACGGTACCTTAGTAGATCGTTTCCAGTG
WW107	TACTACGAGCTCAGGTGATGTTTGTACAGTAC	make itg7:cc2
WW108	TACTACTGGCCAATGGTAGATATGCACCTTAC
WW109	TACTACCTCGAGTTTCAAAGATGATGCCACTG
WW110	TACTACGGTACCAGATATATCCGAAGACTTCC
WW289	TACTACGAGCTCTCGCATAAGAGCTAATGTTG	make itg8:cc2
WW290	TACTACTGGCCAAGGCATTATGATCTGTATCG
WW291	TACTACCTCGAGTACAATACGCAGATCATGTG
WW292	TACTACGGTACCCCTTAACTAATTGGTGTTCG
WW197	TACTACGGTACCAAGCTCTATATCTTGTCGAG	make itg10:cc2
WW198	TACTACCTCGAGTAGCATATTATCCGTTAGCC
WW297	TACTACTGGCCACTAGTTGCTGTACTATGTAG
WW298	TACTACGAGCTCCCAACTTTACAATGCAGTTG
WW17	TCCATTCTTTACGAGATGGTG	check lys1:cc2
WW18	ATTTGACTGTTCTGGTTTCGG
WW23	ATACTGAGTACAATCAGCGTC	check lys1:cc2
WA519	CGTCAAGACTGTCAAGGAG
WA529	AGTACGAAAACAGGAATGTG	check lys1:cc2
WW24	ATGAAGGAATTGGCTCATCAG
WW25	AGATCATCAACAGGAGAGAAG	check ade3:cc2
WW26	TGATCAAATGGTTGGTCCTTG
WW31	CATCTGTTCAACGTGGTAAC	check ade3:cc2
WA519	CGTCAAGACTGTCAAGGAG
WW32	GGATTGTCACGAATTTCTTGC	check ade3:cc2
WA529	AGTACGAAAACAGGAATGTG
WW236	ATTACCAAAGCTTCTCCTTC	check sdh1:cc2
WA519	CGTCAAGACTGTCAAGGAG
WW235	GAAGCTCACTAATAAACACG	check sdh1:cc2
WW52	ATACCAACATAGGCCATATTG
WW146	GGTATACGTTACTTGACATG	check vps29:cc2
WW123	ATGTATGGGCTAAATGTACG
WW213	CAAGAATACCCAAACAAAGG	check vps29:cc2
WW52	ATACCAACATAGGCCATATTG
WW149	WW149-SPAC15E1.02C-CHECK-R	check bud6:cc2
WW52	ATACCAACATAGGCCATATTG
WW123	ATGTATGGGCTAAATGTACG	check bud6:cc2
WW148	ACAAGCCTAACTTAATGTGC
WW156	CGAGCTGTCATTGTATTTAC	check itg6:cc2
WA519	CGTCAAGACTGTCAAGGAG
WW157	TATTTGTCGGTATGAGATCC	check itg6:cc2
WW52	ATACCAACATAGGCCATATTG
WW154	CCAGCTTAAGATTAAAGGAG	check itg7:cc2
WA519	CGTCAAGACTGTCAAGGAG
WW169	TAGAGTAGCAGATATATCCG	check itg7:cc2
WW52	ATACCAACATAGGCCATATTG
WW299	TTGTTGATGCATTGGGTAAC	check itg8:cc2
WW123	ATGTATGGGCTAAATGTACG
WW300	AATTACTCTGGTTAGCCTTC	check itg8:cc2
WW52	ATACCAACATAGGCCATATTG
WW239	TTCAATTGATGCGATGGAAG	check itg10:cc2
WW52	ATACCAACATAGGCCATATTG
WW240	TAGTGAAGGGTTCTGATTTC	check itg10:cc2
WW248	CCATCAAAATGTATGGATGC
WW748	AATGAATGACCTTTTTCAGTTTAACAGTAATGGAGAAAAACAAATTGTAATTATTGGAGTCAACCAGTAATAAATTAGCTTCGCAAAACTAATAACCTCT	make clr4 HR template
WW749	ATTTTTTAAATTCGTTCAGGCATCATTTGGAGGGTTTGCTAAAAATCATCTCACCAAACAAGAGGTTATTAGTTTTGCGAAGCTAATTTATTACTGGTTG
WW750	CTAGAGGTCTCGGACTTCTTAATGTTGAGCCTGTTTGTTTCGAGACCCTTCC	make clr4-pLSB-Kan
WW751	GGAAGGGTCTCGAAACAAACAGGCTCAACATTAAGAAGTCCGAGACCTCTAG
WW705	TTTGAGATTGAACAGGTGAG	check clr4Δ
WW706	TGACCTTAACAATCCTTCTC
WW707	TTTACCGATAATTGTTCGGC	check clr4Δ
WW708	CTGAAATTGAACACATCGAC
WW372	TATGGGAGTGGGTCGGCACAAATACTTTGGATTTCCAAACCGATCGTTCATTTATTAATACAACTTCCCCTTTACGTGAACGGATCCCCGGGTTAATTAA	make Lem2-GFP-Nat
WW469	ATAAATATATTATTAACTTACTTTTGTATTAGCTATGAAAAATGTCATAAATACAAAGCTAGAAATACAGTCGAGAATCAGAATTCGAGCTCGTTTAAAC
WW372	TATGGGAGTGGGTCGGCACAAATACTTTGGATTTCCAAACCGATCGTTCATTTATTAATACAACTTCCCCTTTACGTGAACGGATCCCCGGGTTAATTAA	make Lem2-GBP-mcherry-Hyg
WW373	TAATATGTATAAGCATTCAGATAAATATATTATTAACTTACTTTTGTATTAGCTATGAAAAATGTCATAAATACAAAGCTGAATTCGAGCTCGTTTAAAC
WW376	TATCTACCATCGGCTTCTCGAT	check Lem2-GBP-mCherry-Hyg
WW302	TAGAGGAGACGGTGACCTG
WA520	TCGACATCATCTGCCCAG	check Lem2-GBP-mCherry-Hyg
WW306	AGACATGCCCATATTCAATC
WW569	AATCCTTAGTGAATGCTTGTAACTACTTTGCAAGTACTGAGACGGCGGCTCTTTTAAGTTTAGTAATGAAATTGACGGGACGGATCCCCGGGTTAATTAA	make Alp4-GBP-mcherry-Hyg
WW570	TTTTCTCCCAATTTCCATTGCTGTTTGTCAGATGTTTCTTCATATCTCAATAAAACAATAGTAACGTTGTTCCATTTGTAGAATTCGAGCTCGTTTAAAC
WW571	AAGTGAGGTGATTGAAACAC	check Alp4-GBP-mcherry-Hyg
WW572	TTAACCGAATAGTGCAGTAC
WW571	AAGTGAGGTGATTGAAACAC	check Alp4-GBP-mcherry-Hyg
WW302	TAGAGGAGACGGTGACCTG
WW573	GCTTTCTTTCCGTTCGTCTCAATTATAACGAATTCTACGTTTCTCATAGACGGCGTCATGATAAGGATGTTACCAGTCAACGGATCCCCGGGTTAATTAA	make Alp6-GBP-mcherry-Hyg
WW574	TTGGCAAAGGCAAATTAAACAGCACCGCTGAACGATAGTTAAATCACATTAAATATTAATAACTAAATTTATAGTTTACTGAATTCGAGCTCGTTTAAAC
WW575	GTTACTGCAAAGTCATAAGG	check Alp6-GBP-mcherry-Hyg
WW576	CAATTTCGACTGATGCTTTG
WW576	CAATTTCGACTGATGCTTTG	check Alp6-GBP-mcherry-Hyg
WW302	TAGAGGAGACGGTGACCTG
WA293	CAACTTTACTAATTTGACTCC	primer on cen2 cc2
WA295	CCAACTGATCCTTCAAACTAC
WA902	GCAAAATACTTGATGCGCAA	check cc2Δ::cc1
WA903	CCGGTAATCGTTGCAAAG
ST-13	GCTCTCAGGTTTGGTGCAAA	primer on clr4 ORF
ST-15	AAGGATGGGGTGTACGTTCG
clr4chkF	CAACAACCTGGTCGAAATACAA	check clr4::Nat
PA008	GGTAAGCCGTGTCGTCAAG
WW087	ATAATAACACGACCAATCCG	check ∆cen1::pADH1-loxP-KanR::ura4+
WW088	TCAAAGCCAACAATTCCTTG
WW089	AGCGACTACATAACTATGTC	check ∆cen1::pADH1-loxP-KanR::ura4+
WW090	TATGCCAGATTAGATTTCGG
WW301	ATGGATCAAGTCCAACTGG	primer on GBP ORF
WW302	TAGAGGAGACGGTGACCTG
WA519	CGTCAAGACTGTCAAGGAG	check lem2::Nat
WW303	TGCTTTACCTTCGTTTAGTG
WA520	TCGACATCATCTGCCCAG	check lem2::Nat
WW306	AGACATGCCCATATTCAATC
WW304	CTGGTCCACAACATTTATTG	primer on lem2 ORF
WW305	AATGACATAGGAACAGCTAC
WA519	CGTCAAGACTGTCAAGGAG	check csi1::Kan
WW311	AAGCCATTAACGTGTACTAG
WW314	GAAATCTCACTTTAGGTTCG	check csi1::Kan
WA520	TCGACATCATCTGCCCAG
WW312	ATGAGTTTCAATCCTGCAG	primer on csi1 ORF
WW313	GTGTTAAGTATGCCATGTC
WW617	TTCGACAACTTCTAATTCCC	lys1 FISH probe
WW618	CAGTAGCAACATAAGAAAGC
WW619	TCTTATGTTGCTACTGATCC
WW620	TTGCAAAACATCTCCGTTTC
WW621	TACGAAACGGAGATGTTTTG
WW622	AACCTGAAATCAAAACCGAG
WW623	TCGGTTTTGATTTCAGGTTC
WW624	CAATGTATCATTTACCGCAG
WW627	AGATACCCATTTGCTTTGTC
WW628	AGTTATCGATCCAGCATATC
WW655	TTCATCGGTTATGACATACG	neo1R FISH probe
WW656	TTACTCAATTGCTTATGGCC
WW657	AATGGCCATAAGCAATTGAG
WW658	CTAATTCCAAACGGTTATGC
WW659	GCATAACCGTTTGGAATTAG
WW660	CTCTCGAATAGATCGAATTC
WW661	GAATTCGATCTATTCGAGAG
WW662	ATATACGGTTGTCAAAGTGG
WW663	AGAAATCCACTTTGACAACC
WW664	ATAATAGGAGCACCAATGTG
WW665	TTCGTTACCGTAACACATTG
WW666	AGTCCAGATCAATGACTTTG
WW667	AATTTACCAGGTCCAAAGTC
WW668	TGTAGTTGTGAAAGTACCAG
WW669	ATACCGTTGAAGTGGTAATC
WW670	TTCTACGTTTCAACGTCTTG
WW683	TCAACACTAACAGGTTAACG	itg8 FISH probe
WW684	AATTCGATGCCATTCATGTG
WW685	TCTGAGGAAGCTCTGAAGCTG
WW686	AAATCAGTAGCAAGCCAATC
WW687	TTGTTGATGCATTGGGTAAC
WW688	CTCTTTGAATCTCAACGTTG
WW689	CAACGTTGAGATTCAAAGAG
WW690	ATCAGGATAGTCCTTGTTTG
WW691	AAACAAGGACTATCCTGATC
WW692	GACAACACTTTGGTTAAACC
WW752	TTCGTTTATGCGAATGGTTG	itg7 FISH probe
WW753	TTCAAATCACCATGGAGTTC
WW754	GACAAAGACCAGTTGAAATG
WW755	TGACATGTCGTTTAACTCTC
WW756	TACATTCCGAGAGTTAAACG
WW757	ATAAACCAGGATAACCAACG
WW758	TCTTTGGTACGTTGGTTATC
WW759	TATTGCTCTACTACTAGCAC
WW760	GCAATCATTAATTCCAGTGC
WW761	GTTTCACAATATCTTCCACC
WW762	GGTGGAAGATATTGTGAAAC
WW763	ATCAACATTAACGACCACAC
qPCR primers
Name	Sequence 5'-3'	Note
WB254	CCCAATTGTTGTGATTGCTG	qPCR primer on S. octosporous cen3 heterochromatic repeats
WB255	GCGGATGCAGTATTTCGTTT
WB292	ACTCAAATCCTCCCACGAAC	qPCR primer on S. octosporous central core
WB293	GCAGAATGCATGGTCTGAAA
WW473	CCAGAAACGCTGGTGAAAGT	qPCR primer at amp gene of plasmid
WW474	ATAATACCGCGCCACATAGC
WB464	AGAAGAAATCGCAGCGTTGG	qPCR primer on S. pombe act1 gene
WB465	GGTCTACCGACAATCGAGGG
WB3	CAGACAATCGCATGGTACTATC	qPCR primer on cc1/3
WB4	AGGTGAAGCGTAAGTGAGTG
WW57	CATTAAACAAACAACGGCACAC	qPCR primer on cc2-N or cc2
WW58	TAAGCCAGCAAATTCCTTGAG
WB473	AATACGACTCACTATAGGGCGAATTG	qPCR primer at K" repeats of pHcc2
WB474	ATCGTCACAGTTTACAAATTCGGT
WB5	AATTGTGGTGGTGTGGTAATAC	qPCR primer on dg repeat of endognous centromeric heterochromatin
WB6	GGGTTCATCGTTTCCATTCAG
WW053	GCATCTATTGTACTCTCTC	qPCR primer on cc2-L
WW054	GAAGGATGGATATGCACGT
WW055	GTTAATTGCCATTCTTTGGCG	qPCR primer on cc2-M
WW056	ATGACATGGCGTGGAAAGTC
WW059	GACTATAACTAGACCACTCAG	qPCR primer on cc2-O
WW060	CTAGATGAATACTCAAGAAAGC
WW061	CTGCATATTCGACATCTTGAG	qPCR primer on cc2-P
WW062	AGCCTGTCCATCGCAAAAGG
WW597	TGTTTGGGTTTCACAGAGAC	qPCR primer on site i between itg8 and neo1R
WW598	TAGCGTTAACTAGTCACCGG
WW605	ATTGCTGGCATTACCGTTGG	qPCR primer on site ii between itg8 and neo1R
WW606	TCATAACAGCGACAGGTCCA
WW607	GATTTGGCGAGTGAGCTTCC	qPCR primer on site iii between itg8 and neo1R
WW608	GCTTTAATGGCCGAACGAGA
WW609	CCAAATGCAAGCCGTGTTTC	qPCR primer on site iv between itg8 and neo1R
WW610	TGGCTTGAAGAAGAGGCCTTA
WW611	AGGAGGGAAATGTTTCTGGACA	qPCR primer on site v between itg8 and neo1R
WW612	ACAGTCTGTGTTGGAGGTCA
WW223	GGCCAAGCAAGTCATGCAGT	qPCR primer on site vi with neo1R CENP-ACnp1 domain
WW224	TGCCGATATAGCCTGAGAACCA
WW219	GCACCTTGATTGCCCACCA	qPCR primer on site vii with neo1R CENP-ACnp1 domain
WW220	TTGGACATGCGACGCTTTCA
WW69	GTTCAAACACGGCTTCAACG	qPCR primer on site i between lys1 and cc1
WW70	TGGTCTGAGAGACTTAAGAGTCAA
WW180	CGTGCAGCGCTGAAACCTG	qPCR primer on site ii between lys1 and cc1
WW181	TGCGAAAGTTCACTGGCAACA
WW178	ACATCAGAGGCCTTCCTTCCGT	qPCR primer on site iii between lys1 and cc1
WW179	TGCAAAGAAGCGAGGTGCGT
