# Supplementary material for: Establishment of centromere identity is dependent on nuclear spatial organization
Source: Curr Biol. 2022 Jul 25;32(14):3121–3136.e6. doi: 10.1016/j.cub.2022.06.048 (PMC9616734; doi:10.1016/j.cub.2022.06.048)
Supplement: Data S1. p values determined by Mann-Whitney U test in all 3D distance analysis, related to STAR Methods [file mmc3.xlsx]

## Sheet: A
Statistical test (Mann-Whitney test) results for Figure 1G
	pcc2 in wt	pcc2 in clr4∆	pHcc2 in wt	pHcc2 in clr4∆	pHet in wt	pHet in clr4∆
pcc2 in wt
pcc2 in clr4∆	0.1102
pHcc2 in wt	<0.0001	<0.0001
pHcc2 in clr4∆	0.5704	0.4887	<0.0001
pHet in wt	<0.0001	0.0008	0.5026	<0.0001
pHet in clr4∆	0.8859	0.6086	<0.0001	0.8698	0.0002

## Sheet: B
Statistical test (Mann-Whitney test) results for Figure 2C
	lys1:lacO	ade3:lacO
lys1:lacO
ade3:lacO	<0.0001

## Sheet: C
Statistical test (Mann-Whitney test) results for Figure 3C
	wt cen1	cen1∆ neo1R
wt cen1
cen1∆ neo1R	<0.0001

## Sheet: D
Statistical test (Mann-Whitney test) results for Figure 4E
	wt cen1 (itg7)	cen1∆ neo1R (itg7)	wt cen1 (itg8)	cen1∆ neo1R (itg8)
wt cen1 (itg7)
cen1∆ neo1R (itg7)	0.0061
wt cen1 (itg8)	0.4858	<0.0001
cen1∆ neo1R (itg8)	0.0059	0.6894	<0.0001

## Sheet: E
Statistical test (Mann-Whitney test) results for Figure 5D
	wt cens (cen2 cc2)	pcc2/LacI-GFP	pcc2-lacO/LacI-GFP	pcc2/LacI-GFP/Lem2-GBP	pcc2-lacO/LacI-GFP/Lem2-GBP
wt cen2 cc2
pcc2/LacI-GFP	<0.0001
pcc2-lacO/LacI-GFP	<0.0001	0.5153
pcc2/LacI-GFP/Lem2-GBP	<0.0001	0.421	0.7744
pcc2-lacO/LacI-GFP/Lem2-GBP	0.0018	<0.0001	<0.0001	<0.0001

## Sheet: F
Statistical test (Mann-Whitney test) results for Figure 6E
	pcc2-lacO/LacI-GFP/Lem2-GBP/wt	pcc2/LacI-GFP/Lem2-GBP/csi1∆	pcc2-lacO/LacI-GFP/Lem2-GBP/csi1∆
pcc2-lacO/LacI-GFP/Lem2-GBP/wt
pcc2/LacI-GFP/Lem2-GBP/csi1∆	<0.0001
pcc2-lacO/LacI-GFP/Lem2-GBP/csi1∆	<0.0001	0.5285

## Sheet: G
Statistical test (Mann-Whitney test) results for Figure S3E
	ptetO/wt	ptetO/TetR-Clr4
ptetO/wt
ptetO/TetR-Clr4	p=0.0177

## Sheet: H
Statistical test (Mann-Whitney test) results for Figure S5C
	wt cen2 cc2	clr4∆ cen2 cc2	wt lys1:cc2	clr4∆ lys1:cc2
wt cen2 cc2
clr4∆ cen2 cc2	0.9922
wt lys1:cc2	0.0993	0.169
clr4∆ lys1:cc2	0.9073	0.8778	0.3412

## Sheet: I
Statistical test (Mann-Whitney test) results for Figure S5E
	wt cen2 cc2	wt lys1:cc2	clr4∆ lys1:cc2
wt cen2 cc2
wt lys1:cc2	0.0081
clr4∆ lys1:cc2	0.2403	0.308

## Sheet: J
Statistical test (Mann-Whitney test) results for Figure S6D
	wt cen2 cc2	pcc2/Alp4-GBP	pcc2-lacO/Alp4-GBP	pcc2/Alp4-GBP/LacI-GFP	pcc2-lacO/Alp4-GBP/LacI-GFP
wt cen2 cc2
pcc2/Alp4-GBP	<0.0001
pcc2-lacO/Alp4-GBP	<0.0001	0.4115
pcc2/Alp4-GBP/LacI-GFP	<0.0001	0.2686	0.0807
pcc2-lacO/Alp4-GBP/LacI-GFP	0.0018	<0.0001	<0.0001	<0.0001

[truncated: 1 more sheets: K]
